# Supplementary material for: Sign Language Dataset for Automatic Motion Generation
Source: J Imaging. 2023 Nov 27;9(12):262. doi: 10.3390/jimaging9120262 (PMC10744067; doi:10.3390/jimaging9120262)
Supplement: Supplementary file 1 [file jimaging-09-00262-s001.zip]

Archive with 12 entries (12 files):
- A-PARTIR-DE-AHORA.avi
- A-PARTIR-DE-AHORA.csv
- A-PARTIR-DE-AHORA.txt
- A-PARTIR-DE-AHORA_10.bmp
- A-PARTIR-DE-AHORA_11.bmp
- A-PARTIR-DE-AHORA_12.bmp
- A-PARTIR-DE-AHORA_13.bmp
- A-PARTIR-DE-AHORA_14.bmp
- A-PARTIR-DE-AHORA_15.bmp
- A-PARTIR-DE-AHORA_16.bmp
- A-PARTIR-DE-AHORA_17.bmp
- A-PARTIR-DE-AHORA_18.bmp
