# Supplementary material for: Sign Language Dataset for Automatic Motion Generation
Source: J Imaging. 2023 Nov 27;9(12):262. doi: 10.3390/jimaging9120262 (PMC10744067; doi:10.3390/jimaging9120262)
Supplement: Supplementary file 1 [file jimaging-09-00262-s001.zip › A-PARTIR-DE-AHORA.csv]

RHx0	RHy0	RHz0	RHx1	RHy1	RHz1	RHx2	RHy2	RHz2	RHx3	RHy3	RHz3	RHx4	RHy4	RHz4	RHx5	RHy5	RHz5	RHx6	RHy6	RHz6	RHx7	RHy7	RHz7	RHx8	RHy8	RHz8	RHx9	RHy9	RHz9	RHx10	RHy10	RHz10	RHx11	RHy11	RHz11	RHx12	RHy12	RHz12	RHx13	RHy13	RHz13	RHx14	RHy14	RHz14	RHx15	RHy15	RHz15	RHx16	RHy16
0.2813583016395569	0.31025129556655884	1.9108766124986687e-08	0.3152867257595062	0.31274181604385376	-0.01973516121506691	0.3389391303062439	0.29899758100509644	-0.031690943986177444	0.35094135999679565	0.27599579095840454	-0.03826088458299637	0.36182457208633423	0.2568080425262451	-0.04377103969454765	0.31187644600868225	0.26992326974868774	-0.04303416237235069	0.3414156436920166	0.23513293266296387	-0.05489469692111015	0.3620072603225708	0.22112447023391724	-0.058088257908821106	0.37863755226135254	0.21351909637451172	-0.05860407277941704	0.29116252064704895	0.25724971294403076	-0.03576203063130379	0.3264446556568146	0.22317034006118774	-0.04953867942094803	0.35150671005249023	0.20820742845535278	-0.05291561037302017	0.3720875084400177	0.1985151767730713	-0.05396145209670067	0.27864259481430054	0.25031882524490356	-0.027743417769670486	0.30970901250839233	0.21766597032546997	-0.039369579404592514	0.3338228166103363	0.20411449670791626	-0.04141595587134361	0.3538289964199066	0.19688725471496582
0.2813583016395569	0.31025129556655884	1.9108766124986687e-08	0.3152867257595062	0.31274181604385376	-0.01973516121506691	0.3389391303062439	0.29899758100509644	-0.031690943986177444	0.35094135999679565	0.27599579095840454	-0.03826088458299637	0.36182457208633423	0.2568080425262451	-0.04377103969454765	0.31187644600868225	0.26992326974868774	-0.04303416237235069	0.3414156436920166	0.23513293266296387	-0.05489469692111015	0.3620072603225708	0.22112447023391724	-0.058088257908821106	0.37863755226135254	0.21351909637451172	-0.05860407277941704	0.29116252064704895	0.25724971294403076	-0.03576203063130379	0.3264446556568146	0.22317034006118774	-0.04953867942094803	0.35150671005249023	0.20820742845535278	-0.05291561037302017	0.3720875084400177	0.1985151767730713	-0.05396145209670067	0.27864259481430054	0.25031882524490356	-0.027743417769670486	0.30970901250839233	0.21766597032546997	-0.039369579404592514	0.3338228166103363	0.20411449670791626	-0.04141595587134361	0.3538289964199066	0.19688725471496582
0.2813583016395569	0.31025129556655884	1.9108766124986687e-08	0.3152867257595062	0.31274181604385376	-0.01973516121506691	0.3389391303062439	0.29899758100509644	-0.031690943986177444	0.35094135999679565	0.27599579095840454	-0.03826088458299637	0.36182457208633423	0.2568080425262451	-0.04377103969454765	0.31187644600868225	0.26992326974868774	-0.04303416237235069	0.3414156436920166	0.23513293266296387	-0.05489469692111015	0.3620072603225708	0.22112447023391724	-0.058088257908821106	0.37863755226135254	0.21351909637451172	-0.05860407277941704	0.29116252064704895	0.25724971294403076	-0.03576203063130379	0.3264446556568146	0.22317034006118774	-0.04953867942094803	0.35150671005249023	0.20820742845535278	-0.05291561037302017	0.3720875084400177	0.1985151767730713	-0.05396145209670067	0.27864259481430054	0.25031882524490356	-0.027743417769670486	0.30970901250839233	0.21766597032546997	-0.039369579404592514	0.3338228166103363	0.20411449670791626	-0.04141595587134361	0.3538289964199066	0.19688725471496582
0.3517301678657532	0.423484206199646	1.3875263960017037e-07	0.3965676724910736	0.42789000272750854	-0.04326646402478218	0.4245561957359314	0.43204694986343384	-0.07763904333114624	0.4451538026332855	0.4250273108482361	-0.09934484213590622	0.4673488736152649	0.4197810888290405	-0.11983498930931091	0.3848947584629059	0.42361927032470703	-0.12839360535144806	0.3920767307281494	0.3885710835456848	-0.15503822267055511	0.39561450481414795	0.3899335265159607	-0.15890026092529297	0.39521947503089905	0.39559608697891235	-0.16127417981624603	0.3535749316215515	0.41681158542633057	-0.11756718903779984	0.3761231303215027	0.3812737464904785	-0.13789378106594086	0.3814588487148285	0.38928890228271484	-0.1256507933139801	0.3800450265407562	0.4008790850639343	-0.12238283455371857	0.33257097005844116	0.409193754196167	-0.10461083054542542	0.354618102312088	0.37588298320770264	-0.11535099148750305	0.357007771730423	0.3859027624130249	-0.09343874454498291	0.35514721274375916	0.399033784866333
0.3517301678657532	0.423484206199646	1.3875263960017037e-07	0.3965676724910736	0.42789000272750854	-0.04326646402478218	0.4245561957359314	0.43204694986343384	-0.07763904333114624	0.4451538026332855	0.4250273108482361	-0.09934484213590622	0.4673488736152649	0.4197810888290405	-0.11983498930931091	0.3848947584629059	0.42361927032470703	-0.12839360535144806	0.3920767307281494	0.3885710835456848	-0.15503822267055511	0.39561450481414795	0.3899335265159607	-0.15890026092529297	0.39521947503089905	0.39559608697891235	-0.16127417981624603	0.3535749316215515	0.41681158542633057	-0.11756718903779984	0.3761231303215027	0.3812737464904785	-0.13789378106594086	0.3814588487148285	0.38928890228271484	-0.1256507933139801	0.3800450265407562	0.4008790850639343	-0.12238283455371857	0.33257097005844116	0.409193754196167	-0.10461083054542542	0.354618102312088	0.37588298320770264	-0.11535099148750305	0.357007771730423	0.3859027624130249	-0.09343874454498291	0.35514721274375916	0.399033784866333
0.3517301678657532	0.423484206199646	1.3875263960017037e-07	0.3965676724910736	0.42789000272750854	-0.04326646402478218	0.4245561957359314	0.43204694986343384	-0.07763904333114624	0.4451538026332855	0.4250273108482361	-0.09934484213590622	0.4673488736152649	0.4197810888290405	-0.11983498930931091	0.3848947584629059	0.42361927032470703	-0.12839360535144806	0.3920767307281494	0.3885710835456848	-0.15503822267055511	0.39561450481414795	0.3899335265159607	-0.15890026092529297	0.39521947503089905	0.39559608697891235	-0.16127417981624603	0.3535749316215515	0.41681158542633057	-0.11756718903779984	0.3761231303215027	0.3812737464904785	-0.13789378106594086	0.3814588487148285	0.38928890228271484	-0.1256507933139801	0.3800450265407562	0.4008790850639343	-0.12238283455371857	0.33257097005844116	0.409193754196167	-0.10461083054542542	0.354618102312088	0.37588298320770264	-0.11535099148750305	0.357007771730423	0.3859027624130249	-0.09343874454498291	0.35514721274375916	0.399033784866333
0.37769272923469543	0.46810752153396606	-8.54704893527014e-08	0.4113542139530182	0.4630974531173706	-0.029684336856007576	0.4429931044578552	0.4680238962173462	-0.0512828528881073	0.47349706292152405	0.4709230065345764	-0.06708669662475586	0.5008357167243958	0.4787423014640808	-0.08063217997550964	0.409803181886673	0.48866426944732666	-0.07069825381040573	0.4020136594772339	0.4471869468688965	-0.09388506412506104	0.4069485068321228	0.4456595182418823	-0.10168864578008652	0.4096261262893677	0.4568483233451843	-0.10733901709318161	0.376686155796051	0.49002212285995483	-0.06615417450666428	0.37870821356773376	0.44203484058380127	-0.08389363437891006	0.3871978223323822	0.44446074962615967	-0.0802275687456131	0.3893956243991852	0.4601782560348511	-0.08117461204528809	0.3513309359550476	0.4851319193840027	-0.06232671067118645	0.35825037956237793	0.44163310527801514	-0.07557777315378189	0.36602166295051575	0.4436003565788269	-0.06365842372179031	0.3675587475299835	0.45813214778900146
0.37769272923469543	0.46810752153396606	-8.54704893527014e-08	0.4113542139530182	0.4630974531173706	-0.029684336856007576	0.4429931044578552	0.4680238962173462	-0.0512828528881073	0.47349706292152405	0.4709230065345764	-0.06708669662475586	0.5008357167243958	0.4787423014640808	-0.08063217997550964	0.409803181886673	0.48866426944732666	-0.07069825381040573	0.4020136594772339	0.4471869468688965	-0.09388506412506104	0.4069485068321228	0.4456595182418823	-0.10168864578008652	0.4096261262893677	0.4568483233451843	-0.10733901709318161	0.376686155796051	0.49002212285995483	-0.06615417450666428	0.37870821356773376	0.44203484058380127	-0.08389363437891006	0.3871978223323822	0.44446074962615967	-0.0802275687456131	0.3893956243991852	0.4601782560348511	-0.08117461204528809	0.3513309359550476	0.4851319193840027	-0.06232671067118645	0.35825037956237793	0.44163310527801514	-0.07557777315378189	0.36602166295051575	0.4436003565788269	-0.06365842372179031	0.3675587475299835	0.45813214778900146
0.37769272923469543	0.46810752153396606	-8.54704893527014e-08	0.4113542139530182	0.4630974531173706	-0.029684336856007576	0.4429931044578552	0.4680238962173462	-0.0512828528881073	0.47349706292152405	0.4709230065345764	-0.06708669662475586	0.5008357167243958	0.4787423014640808	-0.08063217997550964	0.409803181886673	0.48866426944732666	-0.07069825381040573	0.4020136594772339	0.4471869468688965	-0.09388506412506104	0.4069485068321228	0.4456595182418823	-0.10168864578008652	0.4096261262893677	0.4568483233451843	-0.10733901709318161	0.376686155796051	0.49002212285995483	-0.06615417450666428	0.37870821356773376	0.44203484058380127	-0.08389363437891006	0.3871978223323822	0.44446074962615967	-0.0802275687456131	0.3893956243991852	0.4601782560348511	-0.08117461204528809	0.3513309359550476	0.4851319193840027	-0.06232671067118645	0.35825037956237793	0.44163310527801514	-0.07557777315378189	0.36602166295051575	0.4436003565788269	-0.06365842372179031	0.3675587475299835	0.45813214778900146
0.36461424827575684	0.4293298125267029	1.436991592385084e-08	0.4083542823791504	0.42602527141571045	-0.039946023374795914	0.4460696876049042	0.43053138256073	-0.06814860552549362	0.4775848686695099	0.43310075998306274	-0.08769232779741287	0.5101497769355774	0.4396470785140991	-0.10563483834266663	0.4031376838684082	0.44861626625061035	-0.09869091212749481	0.39492496848106384	0.4057428240776062	-0.1294090896844864	0.4026440680027008	0.4071997404098511	-0.14098046720027924	0.4065788686275482	0.41925764083862305	-0.14785975217819214	0.3635423481464386	0.4497528076171875	-0.0894622877240181	0.37031289935112	0.39838260412216187	-0.1112758070230484	0.3813720941543579	0.4040645956993103	-0.10729660093784332	0.3819268047809601	0.41998153924942017	-0.10905850678682327	0.33590638637542725	0.4445502758026123	-0.08026683330535889	0.345211923122406	0.3982064723968506	-0.09789775311946869	0.3533119559288025	0.4030614495277405	-0.08435031771659851	0.35375991463661194	0.41762006282806396
0.36461424827575684	0.4293298125267029	1.436991592385084e-08	0.4083542823791504	0.42602527141571045	-0.039946023374795914	0.4460696876049042	0.43053138256073	-0.06814860552549362	0.4775848686695099	0.43310075998306274	-0.08769232779741287	0.5101497769355774	0.4396470785140991	-0.10563483834266663	0.4031376838684082	0.44861626625061035	-0.09869091212749481	0.39492496848106384	0.4057428240776062	-0.1294090896844864	0.4026440680027008	0.4071997404098511	-0.14098046720027924	0.4065788686275482	0.41925764083862305	-0.14785975217819214	0.3635423481464386	0.4497528076171875	-0.0894622877240181	0.37031289935112	0.39838260412216187	-0.1112758070230484	0.3813720941543579	0.4040645956993103	-0.10729660093784332	0.3819268047809601	0.41998153924942017	-0.10905850678682327	0.33590638637542725	0.4445502758026123	-0.08026683330535889	0.345211923122406	0.3982064723968506	-0.09789775311946869	0.3533119559288025	0.4030614495277405	-0.08435031771659851	0.35375991463661194	0.41762006282806396
0.36461424827575684	0.4293298125267029	1.436991592385084e-08	0.4083542823791504	0.42602527141571045	-0.039946023374795914	0.4460696876049042	0.43053138256073	-0.06814860552549362	0.4775848686695099	0.43310075998306274	-0.08769232779741287	0.5101497769355774	0.4396470785140991	-0.10563483834266663	0.4031376838684082	0.44861626625061035	-0.09869091212749481	0.39492496848106384	0.4057428240776062	-0.1294090896844864	0.4026440680027008	0.4071997404098511	-0.14098046720027924	0.4065788686275482	0.41925764083862305	-0.14785975217819214	0.3635423481464386	0.4497528076171875	-0.0894622877240181	0.37031289935112	0.39838260412216187	-0.1112758070230484	0.3813720941543579	0.4040645956993103	-0.10729660093784332	0.3819268047809601	0.41998153924942017	-0.10905850678682327	0.33590638637542725	0.4445502758026123	-0.08026683330535889	0.345211923122406	0.3982064723968506	-0.09789775311946869	0.3533119559288025	0.4030614495277405	-0.08435031771659851	0.35375991463661194	0.41762006282806396
0.3608483076095581	0.39518845081329346	1.8847097749130626e-07	0.39736348390579224	0.40116286277770996	-0.02215995080769062	0.4318825900554657	0.39951062202453613	-0.04429101198911667	0.45520275831222534	0.3966885209083557	-0.058558057993650436	0.47593942284584045	0.39637553691864014	-0.0707053616642952	0.37969785928726196	0.406624972820282	-0.09049965441226959	0.38566428422927856	0.3547731041908264	-0.10793489217758179	0.39415571093559265	0.3469691276550293	-0.10324864089488983	0.394858181476593	0.35254836082458496	-0.09573792666196823	0.3453732132911682	0.3977805972099304	-0.08421047031879425	0.361102432012558	0.3428823947906494	-0.09798732399940491	0.3775157630443573	0.3400513529777527	-0.07921414077281952	0.3793559670448303	0.3511946201324463	-0.06543566286563873	0.3234092593193054	0.38499611616134644	-0.0750596821308136	0.3415141999721527	0.3387925624847412	-0.08091025054454803	0.3595006763935089	0.33577167987823486	-0.05601971969008446	0.3625980019569397	0.3450067639350891
0.3608483076095581	0.39518845081329346	1.8847097749130626e-07	0.39736348390579224	0.40116286277770996	-0.02215995080769062	0.4318825900554657	0.39951062202453613	-0.04429101198911667	0.45520275831222534	0.3966885209083557	-0.058558057993650436	0.47593942284584045	0.39637553691864014	-0.0707053616642952	0.37969785928726196	0.406624972820282	-0.09049965441226959	0.38566428422927856	0.3547731041908264	-0.10793489217758179	0.39415571093559265	0.3469691276550293	-0.10324864089488983	0.394858181476593	0.35254836082458496	-0.09573792666196823	0.3453732132911682	0.3977805972099304	-0.08421047031879425	0.361102432012558	0.3428823947906494	-0.09798732399940491	0.3775157630443573	0.3400513529777527	-0.07921414077281952	0.3793559670448303	0.3511946201324463	-0.06543566286563873	0.3234092593193054	0.38499611616134644	-0.0750596821308136	0.3415141999721527	0.3387925624847412	-0.08091025054454803	0.3595006763935089	0.33577167987823486	-0.05601971969008446	0.3625980019569397	0.3450067639350891
0.3608483076095581	0.39518845081329346	1.8847097749130626e-07	0.39736348390579224	0.40116286277770996	-0.02215995080769062	0.4318825900554657	0.39951062202453613	-0.04429101198911667	0.45520275831222534	0.3966885209083557	-0.058558057993650436	0.47593942284584045	0.39637553691864014	-0.0707053616642952	0.37969785928726196	0.406624972820282	-0.09049965441226959	0.38566428422927856	0.3547731041908264	-0.10793489217758179	0.39415571093559265	0.3469691276550293	-0.10324864089488983	0.394858181476593	0.35254836082458496	-0.09573792666196823	0.3453732132911682	0.3977805972099304	-0.08421047031879425	0.361102432012558	0.3428823947906494	-0.09798732399940491	0.3775157630443573	0.3400513529777527	-0.07921414077281952	0.3793559670448303	0.3511946201324463	-0.06543566286563873	0.3234092593193054	0.38499611616134644	-0.0750596821308136	0.3415141999721527	0.3387925624847412	-0.08091025054454803	0.3595006763935089	0.33577167987823486	-0.05601971969008446	0.3625980019569397	0.3450067639350891
0.3608483076095581	0.39518845081329346	1.8847097749130626e-07	0.39736348390579224	0.40116286277770996	-0.02215995080769062	0.4318825900554657	0.39951062202453613	-0.04429101198911667	0.45520275831222534	0.3966885209083557	-0.058558057993650436	0.47593942284584045	0.39637553691864014	-0.0707053616642952	0.37969785928726196	0.406624972820282	-0.09049965441226959	0.38566428422927856	0.3547731041908264	-0.10793489217758179	0.39415571093559265	0.3469691276550293	-0.10324864089488983	0.394858181476593	0.35254836082458496	-0.09573792666196823	0.3453732132911682	0.3977805972099304	-0.08421047031879425	0.361102432012558	0.3428823947906494	-0.09798732399940491	0.3775157630443573	0.3400513529777527	-0.07921414077281952	0.3793559670448303	0.3511946201324463	-0.06543566286563873	0.3234092593193054	0.38499611616134644	-0.0750596821308136	0.3415141999721527	0.3387925624847412	-0.08091025054454803	0.3595006763935089	0.33577167987823486	-0.05601971969008446	0.3625980019569397	0.3450067639350891
0.3103799819946289	0.23402750492095947	3.3877675775784155e-08	0.3489921987056732	0.23561537265777588	-0.022029301151633263	0.37342727184295654	0.22031229734420776	-0.03563821315765381	0.38875269889831543	0.1951884627342224	-0.042929548770189285	0.4023517370223999	0.17463111877441406	-0.04891201853752136	0.3458751142024994	0.18429291248321533	-0.048172008246183395	0.3791878819465637	0.14690685272216797	-0.057985156774520874	0.40270042419433594	0.132404625415802	-0.058279044926166534	0.4221158027648926	0.12358677387237549	-0.05720534175634384	0.32499217987060547	0.1706305742263794	-0.03910290077328682	0.36445924639701843	0.132687509059906	-0.053113892674446106	0.39165356755256653	0.11680060625076294	-0.05493748188018799	0.4144596457481384	0.10686451196670532	-0.05465441197156906	0.31182700395584106	0.1643720269203186	-0.028804020956158638	0.3463999629020691	0.12744927406311035	-0.040430571883916855	0.3710611164569855	0.1126633882522583	-0.041407786309719086	0.39194947481155396	0.10526460409164429
0.3103799819946289	0.23402750492095947	3.3877675775784155e-08	0.3489921987056732	0.23561537265777588	-0.022029301151633263	0.37342727184295654	0.22031229734420776	-0.03563821315765381	0.38875269889831543	0.1951884627342224	-0.042929548770189285	0.4023517370223999	0.17463111877441406	-0.04891201853752136	0.3458751142024994	0.18429291248321533	-0.048172008246183395	0.3791878819465637	0.14690685272216797	-0.057985156774520874	0.40270042419433594	0.132404625415802	-0.058279044926166534	0.4221158027648926	0.12358677387237549	-0.05720534175634384	0.32499217987060547	0.1706305742263794	-0.03910290077328682	0.36445924639701843	0.132687509059906	-0.053113892674446106	0.39165356755256653	0.11680060625076294	-0.05493748188018799	0.4144596457481384	0.10686451196670532	-0.05465441197156906	0.31182700395584106	0.1643720269203186	-0.028804020956158638	0.3463999629020691	0.12744927406311035	-0.040430571883916855	0.3710611164569855	0.1126633882522583	-0.041407786309719086	0.39194947481155396	0.10526460409164429
[truncated: 180 more columns]
