# Supplementary material for: Sign Language Dataset for Automatic Motion Generation
Source: J Imaging. 2023 Nov 27;9(12):262. doi: 10.3390/jimaging9120262 (PMC10744067; doi:10.3390/jimaging9120262)
Supplement: Supplementary file 1 [file jimaging-09-00262-s001.zip › A-PARTIR-DE-AHORA.txt]

hamsymmpar hamparbegin hamfist hamthumboutmod hamextfingero hampalmd hamplus hamfist hamthumboutmod hamextfingero hampalmd hamparend hamtouch hamchest hamparbegin hamparbegin hammoveo hamarcd hamparend hamplus hamnomotion hamparend
